# Supplementary material for: Anti-Bacterial Adhesion on Abiotic and Biotic Surfaces of the Exopolysaccharide from the Marine Bacillus licheniformis B3-15
Source: Mar Drugs. 2023 May 20;21(5):313. doi: 10.3390/md21050313 (PMC10223316; doi:10.3390/md21050313)
Supplement: Supplementary file 1 [file marinedrugs-21-00313-s001.zip]

Archive with 1 entries (1 files):
- marinedrugs-2340409-supplementary.pdf
